# Supplementary material for: Vaccinia-Virus-Based Vaccines Are Expected to Elicit Highly Cross-Reactive Immunity to the 2022 Monkeypox Virus
Source: Viruses. 2022 Sep 3;14(9):1960. doi: 10.3390/v14091960 (PMC9506226; doi:10.3390/v14091960)
Supplement: Supplementary file 1 [file viruses-14-01960-s001.zip]

Archive with 11 entries (10 files):
- Supplementary Table S1.csv
- Supplementary Table S2.csv
- Supplementary Table S3.csv
- Supplementary Table S4.pdf
- Supplementary_Figs_S1_to_S3.pdf
- __MACOSX/
- __MACOSX/._Supplementary Table 1.csv
- __MACOSX/._Supplementary Table 2.csv
- __MACOSX/._Supplementary Table 3.csv
- __MACOSX/._Supplementary Table 4.pdf
- __MACOSX/._Supplementary_Figs_1_to_3.docx
