# Supplementary material for: Vaccinia-Virus-Based Vaccines Are Expected to Elicit Highly Cross-Reactive Immunity to the 2022 Monkeypox Virus
Source: Viruses. 2022 Sep 3;14(9):1960. doi: 10.3390/v14091960 (PMC9506226; doi:10.3390/v14091960)
Supplement: Supplementary file 1 [file viruses-14-01960-s001.zip › Supplementary Table S1.csv]

EPI_ISL_13052263
EPI_ISL_13052266
EPI_ISL_13052267
EPI_ISL_13052268
EPI_ISL_13052269
EPI_ISL_13052270
EPI_ISL_13052272
EPI_ISL_13052273
EPI_ISL_13052274
EPI_ISL_13052275
EPI_ISL_13052277
EPI_ISL_13052278
EPI_ISL_13052279
EPI_ISL_13052280
EPI_ISL_13052281
EPI_ISL_13052282
EPI_ISL_13052283
EPI_ISL_13052284
EPI_ISL_13052287
EPI_ISL_13052288
EPI_ISL_13052289
EPI_ISL_13052290
EPI_ISL_13052291
EPI_ISL_13052292
EPI_ISL_13052293
EPI_ISL_13052294
EPI_ISL_13052295
EPI_ISL_13056892
EPI_ISL_13056893
EPI_ISL_13056894
EPI_ISL_13056895
EPI_ISL_13056896
EPI_ISL_13056897
EPI_ISL_13056899
EPI_ISL_13056900
EPI_ISL_13056901
EPI_ISL_13056902
EPI_ISL_13056903
EPI_ISL_13056904
EPI_ISL_13056905
EPI_ISL_13056906
EPI_ISL_13056907
EPI_ISL_13056908
EPI_ISL_13056909
EPI_ISL_13056910
EPI_ISL_13089461
EPI_ISL_13094227
EPI_ISL_13096615
EPI_ISL_13100618
EPI_ISL_13100619
EPI_ISL_13100620
EPI_ISL_13100719
EPI_ISL_13106454
EPI_ISL_13117291
EPI_ISL_13117292
EPI_ISL_13117293
EPI_ISL_13117294
EPI_ISL_13117295
EPI_ISL_13117296
EPI_ISL_13117297
EPI_ISL_13117298
EPI_ISL_13148263
EPI_ISL_13148264
EPI_ISL_13148265
EPI_ISL_13148266
EPI_ISL_13148267
EPI_ISL_13148268
EPI_ISL_13148269
EPI_ISL_13148270
EPI_ISL_13148271
EPI_ISL_13148272
EPI_ISL_13148273
EPI_ISL_13148274
EPI_ISL_13148275
EPI_ISL_13148276
EPI_ISL_13191438
EPI_ISL_13194516
EPI_ISL_13234112
EPI_ISL_13242738
EPI_ISL_13244349
EPI_ISL_13251120
EPI_ISL_13251157
EPI_ISL_13251584
EPI_ISL_13251723
EPI_ISL_13269478
EPI_ISL_13270980
EPI_ISL_13302316
EPI_ISL_13304977
EPI_ISL_13308117
EPI_ISL_13308118
EPI_ISL_13308119
EPI_ISL_13308121
EPI_ISL_13308122
EPI_ISL_13308124
EPI_ISL_13308125
EPI_ISL_13308127
EPI_ISL_13308129
EPI_ISL_13308131
EPI_ISL_13308133
EPI_ISL_13308135
EPI_ISL_13308137
EPI_ISL_13308139
EPI_ISL_13308140
EPI_ISL_13308142
EPI_ISL_13308144
EPI_ISL_13308145
EPI_ISL_13308146
EPI_ISL_13308147
EPI_ISL_13308148
EPI_ISL_13308150
EPI_ISL_13308151
EPI_ISL_13308153
EPI_ISL_13308155
EPI_ISL_13308157
EPI_ISL_13308158
EPI_ISL_13308160
EPI_ISL_13308162
EPI_ISL_13308163
EPI_ISL_13308165
EPI_ISL_13308167
EPI_ISL_13314740
EPI_ISL_13331598
EPI_ISL_13331712
EPI_ISL_13331713
EPI_ISL_13331714
EPI_ISL_13331715
EPI_ISL_13331717
EPI_ISL_13338028
EPI_ISL_13339105
EPI_ISL_13342823
EPI_ISL_13343634
EPI_ISL_13343697
EPI_ISL_13343718
EPI_ISL_13351002
EPI_ISL_13362760
EPI_ISL_13362764
EPI_ISL_13363142
EPI_ISL_13374487
EPI_ISL_13408799
EPI_ISL_13408801
EPI_ISL_13408803
EPI_ISL_13408805
EPI_ISL_13408807
EPI_ISL_13408809
EPI_ISL_13408811
EPI_ISL_13408813
EPI_ISL_13408815
EPI_ISL_13408817
EPI_ISL_13408819
EPI_ISL_13408821
EPI_ISL_13408823
EPI_ISL_13408825
EPI_ISL_13408827
EPI_ISL_13408829
EPI_ISL_13408831
EPI_ISL_13408833
EPI_ISL_13408835
EPI_ISL_13408837
EPI_ISL_13408839
EPI_ISL_13408841
EPI_ISL_13408843
EPI_ISL_13408845
EPI_ISL_13408847
EPI_ISL_13408849
EPI_ISL_13408851
EPI_ISL_13408853
EPI_ISL_13408855
EPI_ISL_13408857
EPI_ISL_13408859
EPI_ISL_13408861
EPI_ISL_13409177
EPI_ISL_13409178
EPI_ISL_13409179
EPI_ISL_13409180
EPI_ISL_13409181
EPI_ISL_13411153
EPI_ISL_13411154
EPI_ISL_13411155
EPI_ISL_13411156
EPI_ISL_13411157
EPI_ISL_13411158
EPI_ISL_13411159
EPI_ISL_13411160
EPI_ISL_13411161
EPI_ISL_13411162
EPI_ISL_13411163
EPI_ISL_13411164
EPI_ISL_13411165
EPI_ISL_13411166
EPI_ISL_13411167
EPI_ISL_13411168
EPI_ISL_13436658
EPI_ISL_13436792
EPI_ISL_13437056
EPI_ISL_13445553
EPI_ISL_13449965
EPI_ISL_13449966
EPI_ISL_13459346
EPI_ISL_13459347
EPI_ISL_13459482
EPI_ISL_13459483
EPI_ISL_13466447
EPI_ISL_13466448
EPI_ISL_13466449
EPI_ISL_13466450
EPI_ISL_13466451
EPI_ISL_13466452
EPI_ISL_13466453
EPI_ISL_13466455
EPI_ISL_13466456
EPI_ISL_13466457
EPI_ISL_13466458
EPI_ISL_13466459
EPI_ISL_13466460
EPI_ISL_13466461
EPI_ISL_13466462
EPI_ISL_13466464
EPI_ISL_13466465
EPI_ISL_13472080
EPI_ISL_13472250
EPI_ISL_13483155
EPI_ISL_13483157
EPI_ISL_13483159
EPI_ISL_13483161
EPI_ISL_13483162
EPI_ISL_13483163
EPI_ISL_13483164
EPI_ISL_13483165
EPI_ISL_13483167
EPI_ISL_13483168
EPI_ISL_13483170
EPI_ISL_13483171
EPI_ISL_13483173
EPI_ISL_13483175
EPI_ISL_13483177
EPI_ISL_13483178
EPI_ISL_13483180
EPI_ISL_13483182
EPI_ISL_13483183
EPI_ISL_13483185
EPI_ISL_13483187
EPI_ISL_13483188
EPI_ISL_13483190
EPI_ISL_13483191
EPI_ISL_13483193
EPI_ISL_13483195
EPI_ISL_13483196
EPI_ISL_13483198
EPI_ISL_13483200
EPI_ISL_13483201
EPI_ISL_13483203
EPI_ISL_13483205
EPI_ISL_13483206
EPI_ISL_13483208
EPI_ISL_13484458
EPI_ISL_13498265
EPI_ISL_13502582
EPI_ISL_13508393
EPI_ISL_13508471
EPI_ISL_13511312
EPI_ISL_13530881
EPI_ISL_13537922
EPI_ISL_13537923
EPI_ISL_13537924
EPI_ISL_13537925
EPI_ISL_13537926
EPI_ISL_13544223
EPI_ISL_13544224
EPI_ISL_13544225
EPI_ISL_13544226
EPI_ISL_13544227
EPI_ISL_13544228
EPI_ISL_13544229
EPI_ISL_13544230
EPI_ISL_13544231
EPI_ISL_13544232
EPI_ISL_13544233
EPI_ISL_13544234
EPI_ISL_13544235
EPI_ISL_13544239
EPI_ISL_13544240
EPI_ISL_13544241
EPI_ISL_13544243
EPI_ISL_13544244
EPI_ISL_13544245
EPI_ISL_13544246
EPI_ISL_13544247
EPI_ISL_13544248
EPI_ISL_13544249
EPI_ISL_13544250
EPI_ISL_13544251
EPI_ISL_13544252
EPI_ISL_13544253
EPI_ISL_13544254
EPI_ISL_13544255
EPI_ISL_13544256
EPI_ISL_13544257
EPI_ISL_13544258
EPI_ISL_13544259
EPI_ISL_13544260
EPI_ISL_13544261
EPI_ISL_13544262
EPI_ISL_13544263
EPI_ISL_13544264
EPI_ISL_13544265
EPI_ISL_13544266
EPI_ISL_13544267
EPI_ISL_13573943
EPI_ISL_13584854
EPI_ISL_13586184
EPI_ISL_13624509
EPI_ISL_13632071
EPI_ISL_13632288
EPI_ISL_13651348
EPI_ISL_13651349
EPI_ISL_13651350
EPI_ISL_13658019
EPI_ISL_13658021
EPI_ISL_13660191
EPI_ISL_13705358
EPI_ISL_13705407
EPI_ISL_13717674
EPI_ISL_13728303
EPI_ISL_13732932
EPI_ISL_13734233
EPI_ISL_13734237
EPI_ISL_13734238
EPI_ISL_13734239
EPI_ISL_13734240
EPI_ISL_13734241
EPI_ISL_13734242
EPI_ISL_13734243
EPI_ISL_13734244
EPI_ISL_13734245
EPI_ISL_13734246
EPI_ISL_13734247
EPI_ISL_13734248
EPI_ISL_13734249
EPI_ISL_13734250
EPI_ISL_13734251
EPI_ISL_13734252
EPI_ISL_13734253
EPI_ISL_13734254
EPI_ISL_13734255
EPI_ISL_13734256
EPI_ISL_13734257
EPI_ISL_13734258
EPI_ISL_13734259
EPI_ISL_13734260
EPI_ISL_13734261
EPI_ISL_13734262
EPI_ISL_13734263
EPI_ISL_13734264
EPI_ISL_13734265
EPI_ISL_13734266
EPI_ISL_13734267
EPI_ISL_13734268
EPI_ISL_13734269
EPI_ISL_13734270
EPI_ISL_13744896
EPI_ISL_13744897
EPI_ISL_13744898
EPI_ISL_13744899
EPI_ISL_13744900
EPI_ISL_13744901
EPI_ISL_13744902
EPI_ISL_13744903
EPI_ISL_13744904
EPI_ISL_13744905
EPI_ISL_13744906
EPI_ISL_13744907
EPI_ISL_13744908
EPI_ISL_13744909
EPI_ISL_13744910
EPI_ISL_13744911
EPI_ISL_13744912
EPI_ISL_13744913
EPI_ISL_13744914
EPI_ISL_13744915
EPI_ISL_13744916
EPI_ISL_13744917
EPI_ISL_13744918
EPI_ISL_13744919
EPI_ISL_13744920
EPI_ISL_13744921
EPI_ISL_13744922
EPI_ISL_13744923
EPI_ISL_13744924
EPI_ISL_13744925
EPI_ISL_13744926
EPI_ISL_13744927
EPI_ISL_13744928
EPI_ISL_13744929
EPI_ISL_13744930
EPI_ISL_13744931
EPI_ISL_13822667
EPI_ISL_13822668
EPI_ISL_13822669
EPI_ISL_13822718
EPI_ISL_13827273
EPI_ISL_13827274
EPI_ISL_13827275
EPI_ISL_13827277
EPI_ISL_13827278
EPI_ISL_13827279
EPI_ISL_13827280
EPI_ISL_13827281
EPI_ISL_13827282
EPI_ISL_13833194
EPI_ISL_13833195
EPI_ISL_13833196
EPI_ISL_13833197
EPI_ISL_13842269
EPI_ISL_13842548
EPI_ISL_13889435
EPI_ISL_13889436
EPI_ISL_13889438
EPI_ISL_13889439
EPI_ISL_13889440
EPI_ISL_13889441
EPI_ISL_13889442
EPI_ISL_13889443
EPI_ISL_13889444
EPI_ISL_13889445
EPI_ISL_13889446
EPI_ISL_13889447
EPI_ISL_13889448
EPI_ISL_13889449
EPI_ISL_13889450
EPI_ISL_13889515
EPI_ISL_13889590
EPI_ISL_13889660
EPI_ISL_13889729
EPI_ISL_13889796
EPI_ISL_13889908
EPI_ISL_13889977
EPI_ISL_13890048
EPI_ISL_13890135
EPI_ISL_13890204
EPI_ISL_13890273
EPI_ISL_13890338
EPI_ISL_13890408
EPI_ISL_13890464
EPI_ISL_13890465
EPI_ISL_13890466
EPI_ISL_13890467
EPI_ISL_13890468
EPI_ISL_13890469
EPI_ISL_13890470
EPI_ISL_13890471
EPI_ISL_13890472
EPI_ISL_13890473
EPI_ISL_13890474
EPI_ISL_13890475
EPI_ISL_13890476
EPI_ISL_13890477
EPI_ISL_13890478
EPI_ISL_13890479
EPI_ISL_13890481
EPI_ISL_13890482
EPI_ISL_13891126
EPI_ISL_13908328
EPI_ISL_13908329
EPI_ISL_13908332
EPI_ISL_13908333
EPI_ISL_13908334
EPI_ISL_13908335
EPI_ISL_13908336
EPI_ISL_13908337
EPI_ISL_13908338
EPI_ISL_13908339
EPI_ISL_13908340
EPI_ISL_13908341
EPI_ISL_13908342
EPI_ISL_13908343
EPI_ISL_13908345
EPI_ISL_13908346
EPI_ISL_13908347
EPI_ISL_13908348
EPI_ISL_13908349
EPI_ISL_13908350
EPI_ISL_13908351
EPI_ISL_13908352
EPI_ISL_13908353
EPI_ISL_13908354
EPI_ISL_13908355
EPI_ISL_13908356
EPI_ISL_13908357
EPI_ISL_13908358
EPI_ISL_13908359
EPI_ISL_13908360
EPI_ISL_13908361
EPI_ISL_13908362
EPI_ISL_13908363
EPI_ISL_13908364
EPI_ISL_13908365
EPI_ISL_13953610
EPI_ISL_13953611
EPI_ISL_13955501
EPI_ISL_13958697
EPI_ISL_13983354
EPI_ISL_13983355
EPI_ISL_13983356
EPI_ISL_13983888
EPI_ISL_13993734
EPI_ISL_13993735
EPI_ISL_13993736
EPI_ISL_13993737
EPI_ISL_13993738
EPI_ISL_13993739
EPI_ISL_14003930
EPI_ISL_14011193
EPI_ISL_14021725
EPI_ISL_14033204
EPI_ISL_14033205
EPI_ISL_14033206
EPI_ISL_14033207
EPI_ISL_14033208
EPI_ISL_14033209
EPI_ISL_14033210
EPI_ISL_14033211
EPI_ISL_14033212
EPI_ISL_14033213
EPI_ISL_14049244
EPI_ISL_14049245
EPI_ISL_14050451
EPI_ISL_14050453
EPI_ISL_14050454
EPI_ISL_14050455
EPI_ISL_14050456
EPI_ISL_14050458
