# Supplementary material for: Vaccinia-Virus-Based Vaccines Are Expected to Elicit Highly Cross-Reactive Immunity to the 2022 Monkeypox Virus
Source: Viruses. 2022 Sep 3;14(9):1960. doi: 10.3390/v14091960 (PMC9506226; doi:10.3390/v14091960)
Supplement: Supplementary file 1 [file viruses-14-01960-s001.zip › Supplementary Table S3.csv]

Epitope	Protein	start	end	length	Conserved in:
					MVA-BN	ACAM2000	Dryvax
VSVNNVCHMY	C19L	29	38	10	No	No	No
QSITRSLIY	C19L	104	112	9	No	No	No
NPSVLKILL	C19L	78	86	9	No	No	No
SQSDTVFDY	C10L	297	305	9	No	Yes	Yes
QSDTVFDYY	C10L	298	306	9	No	Yes	Yes
DDNRNIAWDTDKLDD	C10L	258	272	15	No	Yes	Yes
ATSLDVINY	C9L	193	201	9	Yes	Yes	Yes
FTDWANKQY	C9L	575	583	9	No	Yes	Yes
KVDDTFYYV	C7L	74	82	9	Yes	Yes	Yes
KLKIISNDYK	C7L	31	40	10	Yes	Yes	Yes
RYYDGNIYEL	C6L	54	63	10	No	No	No
KVMFVIRFK	C5L	158	166	9	No	Yes	Yes
GESKSYCEL	C3L	120	128	9	No	No	No
AIIIDVPPVVDLC	C2L	77	89	13	No	No	No
KPKPAVRFAI	C1L	102	111	10	No	No	No
RMIAISAKV	N1L	71	79	9	Yes	Yes	Yes
YVNAILYQI	N2L	93	101	9	No	Yes	Yes
RPNQHHTIDL	N2L	104	113	10	No	Yes	Yes
IIIPFIAYFV	M1L	426	435	10	No	No	No
AELTIGVNY	M2L	38	46	9	No	Yes	Yes
KNTICPPRQDYRYWYFAAEL	M2L	21	40	20	No	Yes	Yes
TIMDTDQRFVAAAEGVGKDN	M2L	81	100	20	No	Yes	Yes
IGECHMSESYIDR	M2L	53	65	13	No	Yes	Yes
SLLFIPDIKL	K1L	191	200	10	No	Yes	Yes
LFKYDINIYSANL	K1L	213	225	13	No	Yes	Yes
MLQALFKYDINIY	K1L	209	221	13	No	Yes	Yes
KLVGKTVKV	K3L	57	65	9	Yes	Yes	Yes
SIIDLIDEY	K7R	25	33	9	Yes	Yes	Yes
NTSTREYLKLIGITAIMFATY	F1L	198	218	21	No	Yes	Yes
AVASINNVIYVMG	F3L	357	369	13	No	No	No
ELIIVDNKLLLIG	F3L	441	453	13	No	No	No
RDNPELIIVDNKL	F3L	437	449	13	No	No	No
APNPNRFVI	F4L	6	14	9	Yes	Yes	Yes
LTCLNISSLR	F5L	75	84	10	Yes	Yes	Yes
VVIAAISMYK	F5L	304	313	10	No	No	No
LLSHFYPAV	F10L	209	217	9	Yes	Yes	Yes
CMLTEFLHY	F11L	259	267	9	No	Yes	Yes
SLSNLDFRL	F11L	340	348	9	No	Yes	Yes
PKKMNIVTDLENR	F11L	29	41	13	Yes	Yes	Yes
NIVTDLENRLKKN	F11L	33	45	13	Yes	Yes	Yes
RLKKNSYIENTNQ	F11L	41	53	13	Yes	Yes	Yes
NSYIENTNQGNIL	F11L	45	57	13	Yes	Yes	Yes
ENTNQGNILMDSI	F11L	49	61	13	Yes	Yes	Yes
QGNILMDSIFVST	F11L	53	65	13	Yes	Yes	Yes
SILARRPTPKKMN	F11L	21	33	13	Yes	Yes	Yes
NLFDIPLLTV	F12L	286	295	10	Yes	Yes	Yes
FLTSVINRV	F12L	404	412	9	Yes	Yes	Yes
KLYIALCKV	F12L	480	488	9	Yes	Yes	Yes
GLLLGCFWV	F13L	115	123	9	Yes	Yes	Yes
DWVSSHSKSL	F13L	361	370	10	Yes	Yes	Yes
EEQELLLLY	F14.5L	41	49	9	Yes	Yes	Yes
MKVVIVTSVASLLDASIQFQK	F16L	1	21	21	Yes	Yes	Yes
ITSFRRFVNKLKM	F16L	193	205	13	Yes	Yes	Yes
NTKEGRYLVLKAVKVCDVRTV	F17R	15	35	21	Yes	Yes	Yes
NPGKQVPFMRTDML	F17R	71	84	14	Yes	Yes	Yes
FLIDLAFLI	E1L	213	221	9	Yes	Yes	Yes
MYTYFSNTIL	E1L	396	405	10	Yes	Yes	Yes
KIDYYIPYV	E2L	249	257	9	Yes	Yes	Yes
RPRDAIRFL	E2L	216	224	9	Yes	Yes	Yes
DDVSREKSM	E3L	86	94	9	Yes	Yes	Yes
NPVTVINEY	E3L	117	125	9	No	No	No
DLQRSAMVYSSDD	E3L	49	61	13	Yes	Yes	Yes
SAMVYSSDDIPPR	E3L	53	65	13	Yes	Yes	Yes
KALYDLQRSAMVY	E3L	45	57	13	Yes	Yes	Yes
RVFDKADGKSKRD	E3L	157	169	13	Yes	Yes	Yes
GRVFDKADGKSKRDA	E3L	156	170	15	Yes	Yes	Yes
NKEITEILPDNNPSP	E4L	215	229	15	Yes	Yes	Yes
KLFSDISAI	E5R	117	125	9	Yes	Yes	Yes
NPSKMVYALL	E5R	131	140	10	Yes	Yes	Yes
YLDGQLARL	E6R	462	470	9	Yes	Yes	Yes
TNEFISFLLLTSIPIYNILFW	E8R	122	142	21	Yes	Yes	Yes
FLNISWFYI	E9L	107	115	9	Yes	Yes	Yes
FPYEGGKVF	E9L	526	534	9	Yes	Yes	Yes
FPSVFINPI	E9L	175	183	9	Yes	Yes	Yes
ANPLSNPFYMDDR	E9L	715	727	13	Yes	Yes	Yes
MLRFANPLSNPFY	E9L	711	723	13	Yes	Yes	Yes
VFTEIDSQDVDKS	E9L	755	767	13	Yes	Yes	Yes
DIFYFKCDRGSIS	E11L	57	69	13	Yes	Yes	Yes
FKCDRGSISIVNN	E11L	61	73	13	Yes	Yes	Yes
GLNDYLHSV	O1L	247	255	9	Yes	Yes	Yes
RPMSLRSTII	O1L	335	344	10	Yes	Yes	Yes
RLYDYFTRV	I1L	211	219	9	Yes	Yes	Yes
YIDISDVKV	I1L	122	130	9	Yes	Yes	Yes
KIEDLINQL	I1L	155	163	9	Yes	Yes	Yes
FEDQLVFNSISARALKAYFTA	I1L	4	24	21	Yes	Yes	Yes
KLYAAIFGV	I2L	3	11	9	Yes	Yes	Yes
AVYGNIKHK	I3L	116	124	9	Yes	Yes	Yes
IEGELESLS	I3L	173	181	9	Yes	Yes	Yes
KLNGAMVEY	I3L	153	161	9	No	No	No
IMLEGETKL	I3L	76	84	9	Yes	Yes	Yes
SMHFYGWSL	I4L	720	728	9	Yes	Yes	Yes
ILQYDLWNV	I4L	564	572	9	Yes	Yes	Yes
LPSNVEIKAI	I6L	282	291	10	Yes	Yes	Yes
IYTYRIIKSSFPVPT	I6L	338	352	15	Yes	Yes	Yes
WKGIYTYRIIKSSFPVPTIKS	I6L	335	355	21	Yes	Yes	Yes
ETDNAGLKEY	I7L	384	393	10	Yes	Yes	Yes
TSIPLAYFFK	I7L	111	120	10	Yes	Yes	Yes
PLAYFFKPR	I7L	114	122	9	Yes	Yes	Yes
FLNSLAIHEK	I7L	197	206	10	Yes	Yes	Yes
SLFMILCTR	I7L	333	341	9	Yes	Yes	Yes
TFFKFLADK	I7L	355	363	9	Yes	Yes	Yes
YIGQFDMRFLNSLAIHEKFDA	I7L	189	209	21	Yes	Yes	Yes
YLFGGFSTL	I8R	204	212	9	Yes	Yes	Yes
KLLLWFNYL	I8R	197	205	9	Yes	Yes	Yes
DIDEILEKV	I8R	430	438	9	Yes	Yes	Yes
KRLPYDMYIIHGKVLDIDEIL	I8R	415	435	21	Yes	Yes	Yes
LLSKNTFYL	G1L	536	544	9	Yes	Yes	Yes
HLYYNSNIGKII	G3L	71	82	12	Yes	Yes	Yes
FTDASTVASAQIH	G3L	59	71	13	Yes	Yes	Yes
SAQIHLYYNSNIG	G3L	67	79	13	Yes	Yes	Yes
STVASAQIHLYYN	G3L	63	75	13	Yes	Yes	Yes
DELVDPINY	G2R	181	189	9	Yes	Yes	Yes
FEHVDLSEEL	G2R	57	66	10	Yes	Yes	Yes
TLIGNFAAHL	G4L	57	66	10	Yes	Yes	Yes
ILDDNLYKV	G5R	18	26	9	Yes	Yes	Yes
QLMYALEPR	G5R	344	352	9	Yes	Yes	Yes
LTILDDNLYK	G5R	16	25	10	Yes	Yes	Yes
SLKDVLVSV	G5.5R	27	35	9	Yes	Yes	Yes
YLPEVISTI	G7L	250	258	9	Yes	Yes	Yes
IVFNLPVSK	G8R	65	73	9	Yes	Yes	Yes
KIQNVIIDECY	L1R	127	137	11	Yes	Yes	Yes
CNLTVKNMCSADADAQ	L1R	49	64	16	Yes	Yes	Yes
NCAIKALMQLTTKATT	L1R	157	172	16	Yes	Yes	Yes
KCDIEIGNFYIRQNHG	L1R	33	48	16	Yes	Yes	Yes
QNVIIDECYGAPGSPT	L1R	129	144	16	Yes	Yes	Yes
AALFMYYAKRMLFTST	L1R	197	212	16	Yes	Yes	Yes
FPRSMLSIF	L4R	37	45	9	Yes	Yes	Yes
DKLTIEAIENYFL	L4R	85	97	13	Yes	Yes	Yes
INIYKENMESAST	L4R	149	161	13	Yes	Yes	Yes
KENMESASTEYTP	L4R	153	165	13	Yes	Yes	Yes
DKLTIEAIENYFLD	L4R	85	98	14	Yes	Yes	Yes
ASTEYTPIGDNKA	L4R	159	171	13	Yes	Yes	Yes
NMESASTEYTPIG	L4R	155	167	13	Yes	Yes	Yes
YTPIGDNKALISK	L4R	163	175	13	Yes	Yes	Yes
KFTDFQDFKK	J1R	74	83	10	Yes	No	No
YLFDFVISL	J1R	102	110	9	Yes	Yes	Yes
KLFNKVPIV	J1R	83	91	9	Yes	Yes	Yes
ILQITQYLDFLLL	J1R	34	46	13	Yes	Yes	Yes
EATKLCDVL	J2R	62	70	9	Yes	Yes	Yes
IPLSEMVVKLTAVCMKCFKEA	J2R	125	145	21	Yes	Yes	Yes
NQVKFYFNK	J6R	332	340	9	Yes	Yes	Yes
MPAYIRNTL	J6R	303	311	9	Yes	Yes	Yes
AINVEKIEL	J6R	593	601	9	Yes	Yes	Yes
SNQVKFYFNKRLN	J6R	331	343	13	Yes	Yes	Yes
KFYFNKRLNQLTR	J6R	335	347	13	Yes	Yes	Yes
SEVKFKYVL	H1L	48	56	9	Yes	Yes	Yes
QYLIKHKSNNVITCG	H2R	149	163	15	Yes	Yes	Yes
SLSAYIIRV	H3L	184	192	9	Yes	Yes	Yes
MFMLIFNVK	H3L	300	308	9	Yes	Yes	Yes
ILDNAAKYV	H3L	229	237	9	Yes	Yes	Yes
NEMKINRQILDNA	H3L	221	233	13	Yes	Yes	Yes
INRQILDNAAKYV	H3L	225	237	13	Yes	Yes	Yes
ITFLRPVLKAMHD	H3L	133	145	13	Yes	Yes	Yes
VIEDITFLRPVLK	H3L	129	141	13	Yes	Yes	Yes
WDSNFFTELENKK	H3L	105	117	13	Yes	Yes	Yes
ILDNAAKYVEHDP	H3L	229	241	13	Yes	Yes	Yes
ELVMDKNHAIFTY	H3L	165	177	13	Yes	Yes	Yes
FFTELENKKVEYV	H3L	109	121	13	Yes	Yes	Yes
IKRGLFFLRLSANLFESQVSS	H4L	458	478	21	Yes	Yes	Yes
VLEDVQAAGI	H5R	159	168	10	Yes	Yes	Yes
MLMETMFFI	H6R	121	129	9	Yes	Yes	Yes
RIFVRVYNV	H6R	86	94	9	Yes	Yes	Yes
KRHPNNTIFSVDK	H7R	33	45	13	Yes	Yes	Yes
FTIDFKLKY	D1R	156	164	9	Yes	Yes	Yes
KTKNFTIDFK	D1R	152	161	10	Yes	Yes	Yes
HPRHYATVM	D1R	686	694	9	Yes	Yes	Yes
EERHIFLDY	D1R	126	134	9	Yes	Yes	Yes
YLIKLIEPV	D1R	313	321	9	Yes	Yes	Yes
LLSYYVVYV	D1R	832	840	9	Yes	Yes	Yes
VLYNGVNYL	D1R	445	453	9	Yes	Yes	Yes
RPSTRNFFEL	D1R	808	817	10	No	No	No
QTANVVFRYMSSEPIIFGESS	D1R	401	421	21	Yes	Yes	Yes
VFRYMSSEPII	D1R	406	416	11	Yes	Yes	Yes
QLVEFYNEV	D4R	25	33	9	Yes	Yes	Yes
YLLVKWYRK	D5R	670	678	9	No	Yes	Yes
VWINNSWKF	D5R	349	357	9	Yes	Yes	Yes
RYRFAFLYLL	D5R	663	672	10	Yes	Yes	Yes
LENGAIRIY	D5R	298	306	9	Yes	Yes	Yes
EEIPDFAFY	D5R	691	699	9	Yes	Yes	Yes
ALMRRIAVV	D5R	616	624	9	Yes	Yes	Yes
ECTLFESLRDEEA	D5R	49	61	13	Yes	Yes	Yes
ETDTYPDKLPFKN	D5R	405	417	13	Yes	Yes	Yes
FESLRDEEAYSIV	D5R	53	65	13	Yes	Yes	Yes
QKISKYFNSRLFG	D5R	741	753	13	Yes	Yes	Yes
TTFQQKISKYFNS	D5R	737	749	13	Yes	Yes	Yes
VFCSELPDFACSG	D5R	553	565	13	Yes	Yes	Yes
FACSGSKKIRSDN	D5R	561	573	13	Yes	Yes	Yes
HENVIKSMRSNFS	D5R	109	121	13	Yes	Yes	Yes
KLFNIAQRILDTN	D5R	325	337	13	Yes	Yes	Yes
SSNIMSESY	D6R	420	428	9	Yes	Yes	Yes
VLPFDIKKL	D6R	498	506	9	Yes	Yes	Yes
KIPFLLLSGSPITNT	D6R	157	171	15	Yes	Yes	Yes
NKNKIPFLLLSGSPITNTPNT	D6R	154	174	21	Yes	Yes	Yes
YVLSSLHIYWGKE	D8L	61	73	13	No	Yes	Yes
LLYFKVFGI	D11L	398	406	9	Yes	Yes	Yes
TWNEASLRQIVGRAIRLNSHV	D11L	464	484	21	Yes	Yes	Yes
GTHVLLPFY	D12L	11	19	9	Yes	Yes	Yes
SLFKNVRLL	D12L	174	182	9	Yes	Yes	Yes
RVYEALYYV	D12L	251	259	9	Yes	Yes	Yes
KLFTHDIML	D12L	62	70	9	Yes	Yes	Yes
CSLFKNVRLLKCV	D12L	173	185	13	Yes	Yes	Yes
MRIYCSLFKNVRL	D12L	169	181	13	Yes	Yes	Yes
YIDAYVSRLL	D13L	283	292	10	Yes	Yes	Yes
IDAYVSRLL	D13L	284	292	9	Yes	Yes	Yes
YIDAYVSRL	D13L	283	291	9	Yes	Yes	Yes
DYIDAYVSRLL	D13L	282	292	11	Yes	Yes	Yes
YIDAYVSRLLD	D13L	283	293	11	Yes	Yes	Yes
YIDAYVSRLLDD	D13L	283	294	12	Yes	Yes	Yes
KDYIDAYVSRLL	D13L	281	292	12	Yes	Yes	Yes
DYIDAYVSRLLDD	D13L	282	294	13	Yes	Yes	Yes
QDEKDYIDAYVSR	D13L	278	290	13	Yes	Yes	Yes
AYVSRLLDDLVIV	D13L	286	298	13	Yes	Yes	Yes
VYNGDNRSAESKAKDLFIND	D13L	406	425	20	Yes	Yes	Yes
SQIIDISLR	A1L	139	147	9	Yes	Yes	Yes
YEFRKVKSY	A3L	264	272	9	Yes	Yes	Yes
DEVASTHDW	A3L	90	98	9	Yes	Yes	Yes
SQDLSFIYRK	A3L	216	225	10	Yes	Yes	Yes
SPSNHHILL	A3L	192	200	9	Yes	Yes	Yes
DWSTRLRNDGNAI	A3L	97	109	13	Yes	Yes	Yes
ECYTGFRSLIDDT	A3L	477	489	13	Yes	Yes	Yes
MNIRMGIFYCNDDDA	A3L	314	328	15	Yes	Yes	Yes
NGISYDMKLQAAP	A3L	373	385	13	Yes	Yes	Yes
PWMYDPLSVFNPG	A3L	541	553	13	Yes	Yes	Yes
RLRNDGNAIAKYL	A3L	101	113	13	Yes	Yes	Yes
RMGIFYCNDDDAV	A3L	317	329	13	Yes	Yes	Yes
APASSLLPAL	A4L	126	135	10	No	Yes	Yes
HISALKRRY	A5R	65	73	9	No	No	No
ILSDENYLL	A6L	172	180	9	Yes	Yes	Yes
SFWFLKSGAV	A6L	75	84	10	Yes	Yes	Yes
LKIIAVFDSKLIS	A6L	180	192	13	Yes	Yes	Yes
AVFDSKLISEKET	A6L	184	196	13	Yes	Yes	Yes
FLVIAINAM	A7L	342	350	9	Yes	Yes	Yes
LIQEIVHEV	A7L	571	579	9	Yes	Yes	Yes
ILNDEQLNL	A7L	224	232	9	Yes	Yes	Yes
QIDVEKKIV	A7L	462	470	9	Yes	Yes	Yes
ETSFIFIET	A7L	295	303	9	Yes	Yes	Yes
FFPPNYKLLKDLF	A7L	593	605	13	Yes	Yes	Yes
AVKDVTITKK	A8R	79	88	10	Yes	Yes	Yes
YLFRCVDAV	A8R	72	80	9	Yes	Yes	Yes
DTRGIFSAY	A10L	636	644	9	Yes	Yes	Yes
EDSEYLFRIVSTVLPHLCLDY	A10L	14	34	21	Yes	Yes	Yes
GINYLIDTTSREL	A10L	73	85	13	Yes	Yes	Yes
RYQSLIPRLVDFFPDIPV	A10L	295	312	18	No	No	No
RNNKFFINFFNLLAKEQR	A10L	344	361	18	No	No	No
NFFNLLAKEQRSTAIKVT	A10L	351	368	18	Yes	Yes	Yes
YQDFIYLLFASMGFKVTT	A10L	519	536	18	Yes	Yes	Yes
TTDDLVKSYSLIRPKILS	A10L	841	858	18	Yes	Yes	Yes
SYSLIRPKILSMINYYNE	A10L	848	865	18	Yes	Yes	Yes
APIKEFKAKIVNG	A10L	185	197	13	Yes	Yes	Yes
DINRNNKFFINFF	A10L	341	353	13	No	No	No
DVINAPIKEFKAK	A10L	181	193	13	Yes	Yes	Yes
IKEVVMAYVGIKL	A10L	493	505	13	Yes	Yes	Yes
LVSQALNSVANRS	A10L	741	753	13	No	No	No
NNKFFINFFNLLA	A10L	345	357	13	No	No	No
SLKNTISKDNNML	A10L	729	741	13	Yes	Yes	Yes
VMAYVGIKLGDKG	A10L	497	509	13	Yes	Yes	Yes
DILLNNSLGSVTK	A10L	49	61	13	Yes	Yes	Yes
EYLFRIVSTVLPH	A10L	17	29	13	Yes	Yes	Yes
MMPIKSIVTLDQL	A10L	1	13	13	Yes	Yes	Yes
TISKDNNMLVSQA	A10L	733	745	13	Yes	Yes	Yes
PRLVDFFPDIPVN	A10L	301	313	13	No	No	No
LKAMLYIIRRSGC	A10L	821	833	13	Yes	Yes	Yes
LYIIRRSGCRIDD	A10L	825	837	13	Yes	Yes	Yes
SIYTIERIFNAKV	A10L	777	789	13	Yes	Yes	Yes
TLDQLEDSEYLFR	A10L	9	21	13	Yes	Yes	Yes
TSRELKLFNVTLN	A10L	81	93	13	Yes	Yes	Yes
YPSNKNYEI	A11R	22	30	9	Yes	Yes	Yes
SLYNLVKSSV	A13L	61	70	10	No	No	No
FILGIIITV	A14L	51	59	9	Yes	Yes	Yes
SFTFKEGFK	A15L	33	41	9	Yes	Yes	Yes
RSFTFKEGFK	A15L	32	41	10	Yes	Yes	Yes
YLGPRVCWL	A16L	259	267	9	Yes	Yes	Yes
YLLGDSDSV	A16L	135	143	9	Yes	Yes	Yes
ILMIFISSFL	A17L	81	90	10	Yes	Yes	Yes
IFKNNDVRTLLGLILFVLALY	A17L	54	74	21	Yes	Yes	Yes
LSDLKKTIY	A18R	255	263	9	Yes	Yes	Yes
STNVRSGMK	A19L	3	11	9	Yes	Yes	Yes
VETSISDYY	A20R	53	61	9	Yes	Yes	Yes
VELGSGNSF	A20R	96	104	9	Yes	Yes	Yes
KYQSPVNIF	A20R	144	152	9	Yes	Yes	Yes
IPKYLEIEI	A20R	162	170	9	Yes	Yes	Yes
DFFKFSFMYIESIKVDRIGDN	A20R	211	231	21	Yes	Yes	Yes
HDVYGVSNF	A23R	287	295	9	Yes	Yes	Yes
NLFTFLHEI	A23R	3	11	9	Yes	Yes	Yes
ALDEKLFLI	A23R	273	281	9	Yes	Yes	Yes
ITDFNIDTY	A24R	278	286	9	No	Yes	Yes
VSEKYTDMY	A24R	842	850	9	No	Yes	Yes
ITTWPKFRVVKPNSFTFSFSS	A24R	174	194	21	No	Yes	Yes
WPKFRVVKPNSFTF	A24R	177	190	14	No	Yes	Yes
LRAAMISLAKKIDVQ	A27L	89	103	15	Yes	Yes	Yes
EVLFRLENHAETLRAA	A27L	77	92	16	Yes	Yes	Yes
TLFPGDDDL	A27L	4	12	9	Yes	Yes	Yes
AKKPEAKREAIVKAD	A27L	25	39	15	Yes	Yes	Yes
ETLKQRLTNLEKKIT	A27L	45	59	15	Yes	Yes	Yes
EVLFRLENHAETLRA	A27L	77	91	15	Yes	Yes	Yes
KADEDDNEETLKQRLT	A27L	37	52	16	Yes	Yes	Yes
KITNVTTKFEQIEKCC	A27L	57	72	16	Yes	Yes	Yes
MNSLSIFFIVVATAAVCLLFI	A28L	1	21	21	Yes	Yes	Yes
ATAAVCLLFIQGYSIYENYGN	A28L	12	32	21	Yes	Yes	Yes
KLTFLDVEV	A29L	157	165	9	Yes	Yes	Yes
VTSSGAIYK	A31R	86	94	9	No	Yes	Yes
GVTSSGAIYK	A31R	85	94	10	No	Yes	Yes
YLLSLFSTL	A32L	34	42	9	Yes	Yes	Yes
EQTSVFSATVYGDKIQ	A33R	9	24	16	No	Yes	Yes
TKTTSDYQDSDVSQ	A33R	160	173	14	Yes	Yes	Yes
RVIGLCIRISMVISL	A33R	31	45	15	Yes	Yes	Yes
LSMITMSAFLIVRLN	A33R	46	60	15	Yes	Yes	Yes
SAFLIVRLNQCMSAN	A33R	52	66	15	Yes	Yes	Yes
NGLYYQGSCYILHSD	A33R	101	115	15	Yes	Yes	Yes
SDYQLFSDAKANCTA	A33R	114	128	15	Yes	Yes	Yes
CYILHSDYQLFSDAKA	A33R	109	124	16	Yes	Yes	Yes
TVYGDKIQGKNKRKRV	A33R	17	32	16	No	Yes	Yes
AFLIVRLNQCMSANEA	A33R	53	68	16	Yes	Yes	Yes
SSTTQYDHKESCNGLY	A33R	89	104	16	Yes	Yes	Yes
MMLVPLITV	A36R	1	9	9	Yes	Yes	Yes
VLLTNILSV	A37R	45	53	9	Yes	Yes	Yes
VSEHFSLLF	A38L	257	265	9	Yes	Yes	Yes
LVHTPSIDK	A40R	37	45	9	No	No	No
QTTPYNFIAK	A40R	122	131	10	No	No	No
LMDENTYAM	A42R	74	82	9	No	Yes	Yes
KISNTTFEV	A44L	306	314	9	Yes	Yes	Yes
SYDMFNLLLMKPLGIEQGSRI	A44L	255	275	21	Yes	Yes	Yes
GLFDFVNFV	A46R	142	150	9	Yes	Yes	Yes
LYNKYSFKLILAEYIRHRNTI	A46R	85	105	21	Yes	Yes	Yes
LLYAHINAL	A47L	169	177	9	No	Yes	Yes
TYNDHIVNL	A48R	81	89	9	No	No	No
IVIEAIHTV	A48R	210	218	9	No	No	No
IHWQIISSE	A48R	189	197	9	No	No	No
GKTTQCMNIMESIPANTIKYL	A48R	39	59	21	No	No	No
EIYEDVTFQQKVL	A48R	165	177	13	No	No	No
LIVFEGLDKSGKT	A48R	29	41	13	No	No	No
SRGALIVFEGLDK	A48R	25	37	13	No	No	No
IFLESGSKEINRN	A48R	149	161	13	No	No	No
WLKIKRDYL	A50R	395	403	9	Yes	Yes	Yes
KLLTDIASV	A50R	129	137	9	Yes	No	No
MIKPCCERV	A51R	27	35	9	No	No	No
YIYGIPLSL	A55R	78	86	9	No	Yes	Yes
AMLNGLIYV	A55R	391	399	9	No	Yes	Yes
DYVVMSAWYKEPN	A56R	41	53	13	Yes	Yes	Yes
KIGDDATLSCNRN	A56R	25	37	13	Yes	Yes	Yes
QTSKKIGDDATLS	A56R	21	33	13	Yes	Yes	Yes
VEIFGITALIILS	A56R	277	289	13	Yes	No	No
NGLISGSTFSIGGVI	B5R	193	207	15	Yes	Yes	Yes
TKYFRCEEKNGNTSW	B5R	105	119	15	Yes	Yes	Yes
SVVTLLCVLPAVVYS	B5R	5	19	15	Yes	Yes	Yes
MKTISVVTLLCVLPA	B5R	1	15	15	Yes	Yes	Yes
ISVVTLLCVLPAVVY	B5R	4	18	15	Yes	Yes	Yes
SDYISELYNKPLYEV	B5R	79	93	15	Yes	No	Yes
ASYISCTANSWNVIP	B5R	166	180	15	Yes	Yes	Yes
QEIESLEATYHIIIV	B5R	269	283	15	Yes	Yes	Yes
VYSTCTVPTMNNAKLT	B5R	17	32	16	Yes	Yes	Yes
CTVPTMNNAKLTSTET	B5R	21	36	16	Yes	Yes	Yes
LYNKPLYEVNSTMTLS	B5R	85	100	16	Yes	Yes	Yes
PNAVCETDKWKYENPC	B5R	57	72	16	Yes	Yes	Yes
CETDKWKYENPCKKMC	B5R	61	76	16	Yes	Yes	Yes
SGSTFSIGGVIHLSCK	B5R	197	212	16	Yes	Yes	Yes
GVIFLISVIVLVCSCD	B5R	289	304	16	Yes	Yes	Yes
GTIAGGVCYY	B6R	154	163	10	Yes	Yes	Yes
ITAEGKCYK	B7R	131	139	9	No	Yes	Yes
TLLRKHTLK	B7R	152	160	9	No	Yes	Yes
ELVLNFKEYTISIIT	B7R	51	65	15	Yes	Yes	Yes
FKEYTISIITESCDV	B7R	56	70	15	Yes	Yes	Yes
GFDSIDIDVINDYKI	B7R	71	85	15	Yes	Yes	Yes
ISIITESCDVGFDSI	B7R	61	75	15	Yes	Yes	Yes
NEYTPFNKLSVKLYI	B7R	21	35	15	Yes	Yes	Yes
TDDNNELVLNFKEYT	B7R	46	60	15	Yes	Yes	Yes
VIGALASYSNNEYTP	B7R	11	25	15	Yes	No	No
MYKKLITFLFVIGAL	B7R	1	15	15	Yes	No	No
DMCDIYLLY	B8R	139	147	9	No	Yes	Yes
FGDSKEPVPY	B8R	153	162	10	No	Yes	Yes
FLSMLNLTKY	B8R	262	271	10	No	Yes	Yes
TEYDDHINL	B8R	110	118	9	No	Yes	Yes
PEGTYDISAF	B8R	61	70	10	Yes	Yes	Yes
TEYDDHINLY	B8R	110	119	10	No	Yes	Yes
KITSYKFESV	B8R	18	27	10	Yes	Yes	Yes
FPKNDFVSF	B8R	70	78	9	Yes	Yes	Yes
AVFKDSFLRK	B13R	74	83	10	No	Yes	Yes
FVMLEMLNY	B15R	130	138	9	No	Yes	Yes
IDNGSNMLILNPTQSDSGIYI	VACWR-B15R	78	98	21	Yes	Yes	Yes
WLIGFDFDV	B19R	294	302	9	No	No	No
KMMVHIYFV	B19R	4	12	9	Yes	Yes	Yes
LILDPKINV	B19R	254	262	9	No	No	No
VYINHPFMY	C12L	326	334	9	No	No	No
VLISPVSIL	C12L	16	24	9	No	No	No
TIGVLSTPDGLDI	C13L	69	81	13	No	No	No
VSVNNVCHMY	B25R	29	38	10	No	Yes	No
QSITRSLIY	B25R	104	112	9	No	No	No
NPSVLKILL	B25R	78	86	9	No	Yes	No
